# Supplementary material for: Shock Absorption Behavior of Elastic Polymers for Sports Mouthguards: An In Vitro Comparison of Thermoplastic Forming and Additive Manufacturing
Source: Materials (Basel). 2022 Apr 17;15(8):2928. doi: 10.3390/ma15082928 (PMC9028363; doi:10.3390/ma15082928)
Supplement: Supplementary file 1 [file materials-15-02928-s001.zip]

Archive with 1 entries (1 files):
- materials-1600438-supplementary.pdf
